# Supplementary material for: Effect of Functional Group on the Catalytic Activity of Lipase B from Candida antarctica Immobilized in a Silica-Reinforced Pluronic F127/α-Cyclodextrin Hydrogel
Source: Gels. 2021 Dec 21;8(1):3. doi: 10.3390/gels8010003 (PMC8775079; doi:10.3390/gels8010003)
Supplement: Supplementary file 1 [file gels-08-00003-s001.zip]

Archive with 1 entries (1 files):
- gels-1481197-supplementary-done.pdf
